# Supplementary material for: Post-Irradiation Thymic Regeneration in B6C3F1 Mice Is Age Dependent and Modulated by Activation of the PI3K-AKT-mTOR Pathway
Source: Biology (Basel). 2022 Mar 16;11(3):449. doi: 10.3390/biology11030449 (PMC8945464; doi:10.3390/biology11030449)
Supplement: Supplementary file 1 [file biology-11-00449-s001.zip]

Archive with 1 entries (1 files):
- biology-1535307-supplementary.pdf
